# Supplementary material for: Progression of Protruding Plaque in Acute Coronary Syndrome Diagnosed by Serial Optical Coherence Tomography
Source: J Clin Med. 2025 Oct 22;14(21):7468. doi: 10.3390/jcm14217468 (PMC12608650; doi:10.3390/jcm14217468)
Supplement: Supplementary file 1 [file jcm-14-07468-s001.zip]

Archive with 1 entries (1 files):
- jcm-3863460-supplementary.pdf
